# Supplementary material for: A partitioned 88-loci psoriasis genetic risk score reveals HLA and non-HLA contributions to clinical phenotypes in a Newfoundland psoriasis cohort
Source: Front Genet. 2023 May 31;14:1141010. doi: 10.3389/fgene.2023.1141010 (PMC10265743; doi:10.3389/fgene.2023.1141010)
Supplement: Supplementary file 1 [file Table2.XLSX]

## Sheet: Sheet1
CHR	POS	RSID	ALTID_MIS	NRA_MIS	RA_MIS	OR	MHC
1	8273177	rs6683603	1:8273177:T:G	T	G	1.15	non-MHC
1	24518643	rs7552167	1:24518643:A:G	A	G	1.21	non-MHC
1	25297184	rs11249215	1:25297184:G:A	G	A	1.14	non-MHC
1	67702526	rs11465804	1:67702526:T:G	G	T	1.68	non-MHC
1	67705574	rs10789229	1:67705574:C:T	C	T	1.12	non-MHC
1	67619259	rs11209006	1:67619259:T:G	T	G	1.11	non-MHC
1	69788482	rs10789285	1:69788482:T:G	T	G	1.12	non-MHC
1	152593549	rs10888503	1:152593549:C:T	C	T	1.26	non-MHC
2	61083506	rs62149416	2:61083506:T:C	C	T	1.17	non-MHC
2	62552321	rs11679753	2:62552321:A:G	G	A	1.14	non-MHC
2	163110536	rs2111485	2:163110536:A:G	A	G	1.41	non-MHC
2	163128824	rs3747517	2:163128824:T:C	C	T	1.3	non-MHC
3	16996035	rs4685408	3:16996035:G:A	A	G	1.12	non-MHC
3	101663555	rs7637230	3:101663555:A:G	G	A	1.14	non-MHC
5	40370724	rs112768831	5:40370724:C:A	A	C	1.17	non-MHC
5	96120170	rs39841	5:96120170:G:A	A	G	1.24	non-MHC
5	96290647	rs7705093	5:96290647:C:T	C	T	1.09	non-MHC
5	131996669	rs847	5:131996669:T:C	T	C	1.16	non-MHC
5	150466690	rs8177833	5:150466690:GC:G	GC	G	1.56	non-MHC
5	158826310	rs918520	5:158826310:G:C	C	G	1.22	non-MHC
5	158748012	rs112377695	5:158748012:C:T	T	C	1.21	non-MHC
5	158829527	rs12188300	5:158829527:A:T	A	T	1.26	non-MHC
5	158812417	rs10040411	5:158812417:C:T	T	C	1.15	non-MHC
5	158871681	rs62377655	5:158871681:T:A	A	T	1.23	non-MHC
5	158839745	rs12651787	5:158839745:T:C	C	T	1.1	non-MHC
6	515393	rs9392618	6:515393:C:T	T	C	1.12	non-MHC
6	31251924	rs12189871	6:31251924:C:T	C	T	3.45	MHC
6	29803526	rs4713250	6:29803526:G:T	G	T	1.43	MHC
6	31249217	rs2253491	6:31249217:G:A	G	A	1.23	MHC
6	31431820	rs2243621	6:31431820:C:T	T	C	1.12	MHC
6	31457362	rs2904784	6:31457362:A:C	A	C	1.19	MHC
6	29555585	rs17184367	6:29555585:A:G	G	A	1.15	MHC
6	32392757	rs6935999	6:32392757:G:A	G	A	1.62	MHC
6	31264823	rs9468932	6:31264823:G:A	G	A	1.22	MHC
6	29923554	rs2571390	6:29923554:T:C	C	T	1.19	MHC
6	31553151	rs775315321	6:31553151:AAAC:A	A	AAAC	1.23	MHC
6	31353651	rs1239195707	6:31353651:T:TC	T	TC	1.39	MHC
6	111929862	rs9481169	6:111929862:G:T	G	T	1.38	non-MHC
6	111580561	rs11153277	6:111580561:C:A	A	C	1.1	non-MHC
6	138197824	rs582757	6:138197824:C:T	T	C	1.23	non-MHC
6	159492044	rs1122861	6:159492044:C:T	C	T	1.18	non-MHC
7	37386237	rs2700987	7:37386237:C:A	C	A	1.13	non-MHC
9	32523737	rs11795343	9:32523737:T:C	C	T	1.11	non-MHC
9	110792282	rs11531804	9:110792282:T:C	C	T	1.15	non-MHC
10	75599127	rs2675662	10:75599127:A:G	G	A	1.12	non-MHC
10	81032532	rs1250546	10:81032532:A:G	G	A	1.11	non-MHC
11	64115137	rs510372	11:64115137:C:T	T	C	1.12	non-MHC
11	109973130	rs11213262	11:109973130:C:A	A	C	1.18	non-MHC
11	128406438	rs3802826	11:128406438:A:G	G	A	1.12	non-MHC
12	56744422	rs11575232	12:56744422:G:A	A	G	1.41	non-MHC
12	56497903	rs3759094	12:56497903:C:T	C	T	1.1	non-MHC
14	35839236	rs2145623	14:35839236:G:C	G	C	1.24	non-MHC
14	35840257	rs2057338	14:35840257:T:C	T	C	1.16	non-MHC
16	11365500	rs367569	16:11365500:C:T	T	C	1.11	non-MHC
16	31006972	rs2199036	16:31006972:C:T	C	T	1.16	non-MHC
17	26124908	rs28998802	17:26124908:G:A	G	A	1.24	non-MHC
17	26096473	rs9282801	17:26096473:C:A	C	A	1.12	non-MHC
17	40563017	rs72823047	17:40563017:G:A	G	A	1.14	non-MHC
17	78178830	rs11653893	17:78178830:A:G	G	A	1.09	non-MHC
18	51791375	rs552326	18:51791375:G:C	G	C	1.12	non-MHC
19	10463118	rs34536443	19:10463118:G:C	C	G	1.88	non-MHC
19	10469975	rs12720356	19:10469975:A:C	C	A	1.25	non-MHC
19	10886206	rs4804528	19:10886206:G:T	T	G	1.14	non-MHC
20	48582769	rs6067296	20:48582769:A:C	C	A	1.13	non-MHC
20	48642702	rs11907268	20:48642702:C:T	C	T	1.12	non-MHC
22	21925017	rs2256609	22:21925017:A:G	A	G	1.14	non-MHC
1	197671115	rs2477077	1:197671115:C:T	C	T	1.1	non-MHC
3	189615475	rs28512356	3:189615475:C:A	A	C	1.1	non-MHC
6	20678430	rs4712528	6:20678430:G:C	G	C	1.18	non-MHC
13	40333369	rs34394770	13:40333369:T:C	C	T	1.08	non-MHC
13	45334194	rs9533962	13:45334194:C:T	T	C	1.09	non-MHC
21	36470865	rs8128234	21:36470865:C:T	C	T	1.08	non-MHC
1	78450517	rs34517439	1:78450517:C:A	C	A	1.18	non-MHC
1	172675097	rs12118303	1:172675097:T:C	T	C	1.12	non-MHC
1	206655331	rs41298997	1:206655331:C:T	C	T	1.13	non-MHC
10	64369999	rs2944542	10:64369999:C:G	C	G	1.08	non-MHC
10	89824771	rs76959677	10:89824771:A:G	A	G	1.28	non-MHC
10	102038641	rs61871342	10:102038641:G:A	A	G	1.1	non-MHC
11	65593444	rs118086960	11:65593444:A:T	A	T	1.12	non-MHC
12	10597207	rs11053802	12:10597207:C:T	C	T	1.11	non-MHC
12	112059557	rs11065979	12:112059557:C:T	C	T	1.08	non-MHC
12	122668326	rs11059675	12:122668326:G:A	G	A	1.1	non-MHC
13	99950260	rs9513593	13:99950260:G:A	A	G	1.12	non-MHC
14	98668778	rs376195046	14:98668778:AAG:A	A	AAG	1.12	non-MHC
15	31637666	rs28624578	15:31637666:T:C	C	T	1.18	non-MHC
17	73890363	rs55823223	17:73890363:G:A	G	A	1.15	non-MHC
18	12857002	rs559406	18:12857002:G:T	T	G	1.1	non-MHC
19	49206417	rs492602	19:49206417:A:G	A	G	1.11	non-MHC
