# Supplementary material for: A partitioned 88-loci psoriasis genetic risk score reveals HLA and non-HLA contributions to clinical phenotypes in a Newfoundland psoriasis cohort
Source: Front Genet. 2023 May 31;14:1141010. doi: 10.3389/fgene.2023.1141010 (PMC10265743; doi:10.3389/fgene.2023.1141010)
Supplement: Supplementary file 2 [file Table3.XLSX]

## Sheet: Sheet1
Position	AF	MAF	R2	Imputation
1:152593549:C:T	0.68109	0.31891	0.95704	IMPUTED
1:172675097:T:C	0.17798	0.17798	0.99898	TYPED
1:197671115:C:T	0.22574	0.22574	0.9571	IMPUTED
1:206655331:C:T	0.20542	0.20542	0.9508	IMPUTED
1:24518643:A:G	0.85976	0.14024	0.93206	IMPUTED
1:25297184:G:A	0.5344	0.4656	0.99726	TYPED
1:67619259:T:G	0.32164	0.32164	0.96601	IMPUTED
1:67702526:T:G	0.04873	0.04873	0.9982	TYPED
1:67705574:C:T	0.63126	0.36874	0.95081	IMPUTED
1:69788482:T:G	0.20097	0.20097	0.88644	IMPUTED
1:78450517:C:A	0.1453	0.1453	0.92706	IMPUTED
1:8273177:T:G	0.31296	0.31296	0.9013	IMPUTED
10:102038641:G:A	0.44877	0.44877	0.92943	IMPUTED
10:64369999:C:G	0.60478	0.39522	0.96848	IMPUTED
10:75599127:A:G	0.41538	0.41538	0.96454	IMPUTED
10:81032532:A:G	0.41595	0.41595	0.99964	TYPED
10:89824771:A:G	0.04663	0.04663	0.91977	IMPUTED
11:109973130:C:A	0.4298	0.4298	0.98654	IMPUTED
11:128406438:A:G	0.49398	0.49398	0.97164	IMPUTED
11:64115137:C:T	0.37697	0.37697	0.9854	IMPUTED
11:65593444:A:T	0.49565	0.49565	0.92935	IMPUTED
12:10597207:C:T	0.70591	0.29409	0.95667	IMPUTED
12:112059557:C:T	0.43842	0.43842	0.97021	IMPUTED
12:122668326:G:A	0.46033	0.46033	0.96601	IMPUTED
12:56497903:C:T	0.34883	0.34883	0.97522	IMPUTED
12:56744422:G:A	0.06764	0.06764	0.83315	IMPUTED
13:40333369:T:C	0.32173	0.32173	0.96193	IMPUTED
13:45334194:C:T	0.59818	0.40182	0.93977	IMPUTED
13:99950260:G:A	0.81993	0.18007	0.96423	IMPUTED
14:35839236:G:C	0.28707	0.28707	0.9675	IMPUTED
14:35840257:T:C	0.26725	0.26725	0.97811	TYPED
14:98668778:AAG:A	0.21248	0.21248	0.93826	IMPUTED
15:31637666:T:C	0.14057	0.14057	0.88125	IMPUTED
16:11365500:C:T	0.27596	0.27596	0.9854	IMPUTED
16:31006972:C:T	0.37574	0.37574	0.99318	IMPUTED
17:26096473:C:A	0.32931	0.32931	0.99549	TYPED
17:26124908:G:A	0.17041	0.17041	0.93648	IMPUTED
17:40563017:G:A	0.17608	0.17608	0.97403	IMPUTED
17:73890363:G:A	0.13811	0.13811	0.99973	TYPED
17:78178830:A:G	0.44907	0.44907	0.98909	IMPUTED
18:12857002:G:T	0.51645	0.48355	0.94066	IMPUTED
18:51791375:G:C	0.29964	0.29964	0.97132	IMPUTED
19:10463118:G:C	0.04372	0.04372	0.9978	TYPED
19:10469975:A:C	0.08617	0.08617	0.99634	TYPED
19:10886206:G:T	0.42813	0.42813	0.99956	TYPED
19:49206417:A:G	0.52886	0.47114	0.99981	TYPED
2:163110536:A:G	0.60515	0.39485	0.9975	TYPED
2:163128824:T:C	0.70902	0.29098	0.99826	TYPED
2:61083506:T:C	0.33108	0.33108	0.98439	IMPUTED
2:62552321:A:G	0.58184	0.41816	0.98273	IMPUTED
20:48582769:A:C	0.39566	0.39566	0.94052	IMPUTED
20:48642702:C:T	0.15337	0.15337	0.92736	IMPUTED
21:36470865:C:T	0.22975	0.22975	0.96841	IMPUTED
22:21925017:A:G	0.19549	0.19549	0.99926	TYPED
3:101663555:A:G	0.16818	0.16818	0.9676	IMPUTED
3:16996035:G:A	0.49914	0.49914	0.97289	IMPUTED
3:189615475:C:A	0.19633	0.19633	0.97304	IMPUTED
5:131996669:T:C	0.83071	0.16929	0.99773	TYPED
5:150466690:GC:G	0.07795	0.07795	0.93437	IMPUTED
5:158748012:C:T	0.16307	0.16307	0.95024	IMPUTED
5:158812417:C:T	0.27515	0.27515	0.99232	IMPUTED
5:158826310:G:C	0.24401	0.24401	0.97612	IMPUTED
5:158829527:A:T	0.11705	0.11705	0.99317	TYPED
5:158839745:T:C	0.34455	0.34455	0.9791	IMPUTED
5:158871681:T:A	0.07061	0.07061	0.87658	IMPUTED
5:40370724:C:A	0.11233	0.11233	0.97494	IMPUTED
5:96120170:G:A	0.69385	0.30615	0.98385	IMPUTED
5:96290647:C:T	0.40939	0.40939	0.98636	IMPUTED
6:111580561:C:A	0.70184	0.29816	0.98071	IMPUTED
6:111929862:G:T	0.09809	0.09809	0.9847	IMPUTED
6:138197824:C:T	0.70325	0.29675	0.96355	IMPUTED
6:159492044:C:T	0.13332	0.13332	0.92032	IMPUTED
6:20678430:G:C	0.79511	0.20489	0.95436	IMPUTED
6:29555585:A:G	0.21384	0.21384	0.99889	IMPUTED
6:29803526:G:T	0.30287	0.30287	0.99534	IMPUTED
6:29923554:T:C	0.57707	0.42293	0.98687	IMPUTED
6:31249217:G:A	0.20539	0.20539	0.99407	IMPUTED
6:31251924:C:T	0.21662	0.21662	0.99957	TYPED
6:31264823:G:A	0.26879	0.26879	0.99191	IMPUTED
6:31353651:T:TC	0.35298	0.35298	0.98801	IMPUTED
6:31431820:C:T	0.15159	0.15159	0.97421	IMPUTED
6:31457362:A:C	0.28275	0.28275	0.87349	IMPUTED
6:31553151:AAAC:A	0.10492	0.10492	0.85274	IMPUTED
6:32392757:G:A	0.00985	0.00985	0.99125	IMPUTED
6:515393:C:T	0.5984	0.4016	0.9313	IMPUTED
7:37386237:C:A	0.59898	0.40102	0.99989	TYPED
9:110792282:T:C	0.39155	0.39155	0.93518	IMPUTED
9:32523737:T:C	0.35949	0.35949	0.97208	IMPUTED
