# Supplementary material for: A partitioned 88-loci psoriasis genetic risk score reveals HLA and non-HLA contributions to clinical phenotypes in a Newfoundland psoriasis cohort
Source: Front Genet. 2023 May 31;14:1141010. doi: 10.3389/fgene.2023.1141010 (PMC10265743; doi:10.3389/fgene.2023.1141010)
Supplement: Supplementary file 6 [file Table4.XLSX]

## Sheet: Newfoundland
rsid	genital_maf	nongenital_maf	all_OR	all_OR_lower	all_OR_upper	p_value	padj
1:8273177:T:G	0.281065	0.31875	0.835552	0.635763	1.09813	0.178305	0.801988
1:24518643:A:G	0.136095	0.119792	0.863905	0.598578	1.24684	0.43142	0.841804
1:25297184:G:A	0.485207	0.423958	0.780863	0.608883	1.00142	0.0486934	0.801988
1:67619259:T:G	0.319527	0.323958	0.979897	0.75133	1.278	0.88137	0.94586
1:67702526:T:G	0.0325444	0.0364583	0.889035	0.446307	1.77094	0.730891	0.905893
1:67705574:C:T	0.319527	0.36875	1.24404	0.95581	1.61919	0.116514	0.801988
1:69788482:T:G	0.174556	0.189583	0.903974	0.653849	1.24978	0.536226	0.841804
1:78450517:C:A	0.14497	0.157292	0.908385	0.640694	1.28792	0.603121	0.85249
1:152593549:C:T	0.35503	0.296875	0.767037	0.590061	0.997093	0.0452327	0.801988
1:172675097:T:C	0.159763	0.173958	0.902884	0.645588	1.26273	0.539761	0.841804
1:197671115:C:T	0.254438	0.232292	1.12787	0.846505	1.50277	0.403395	0.841804
1:206655331:C:T	0.198225	0.186458	1.07871	0.7889	1.47498	0.635718	0.860081
10:64369999:C:G	0.399408	0.390625	0.963913	0.748177	1.24185	0.782235	0.916685
10:75599127:A:G	0.381657	0.416667	0.864115	0.670143	1.11423	0.251362	0.841804
10:81032532:A:G	0.426036	0.415625	1.04364	0.812049	1.34128	0.74669	0.912621
10:89824771:A:G	0.0295858	0.0572917	0.501663	0.252747	0.995722	0.0404668	0.801988
10:102038641:G:A	0.502959	0.444792	1.2631	0.985349	1.61915	0.0631752	0.801988
11:64115137:C:T	0.369822	0.364583	1.0228	0.791014	1.32251	0.859339	0.939349
11:65593444:A:T	0.502959	0.480208	0.912979	0.712464	1.16993	0.469844	0.841804
11:109973130:C:A	0.408284	0.432292	0.906145	0.70451	1.16549	0.429033	0.841804
11:128406438:A:G	0.508876	0.490625	1.07574	0.839491	1.37848	0.573957	0.841804
12:10597207:C:T	0.272189	0.302083	1.15737	0.877942	1.52572	0.302068	0.841804
12:56497903:C:T	0.346154	0.339583	1.02959	0.793167	1.33649	0.821431	0.916685
12:56744422:G:A	0.0532544	0.0645833	0.814718	0.474746	1.39815	0.452794	0.841804
12:112059557:C:T	0.47929	0.457292	1.09238	0.852176	1.4003	0.492085	0.841804
12:122668326:G:A	0.45858	0.486458	0.894151	0.69735	1.14649	0.358818	0.841804
13:40333369:T:C	0.378698	0.34375	1.16364	0.899927	1.50462	0.275358	0.841804
13:45334194:C:T	0.372781	0.373958	1.00504	0.777794	1.29869	0.969444	0.991344
13:99950260:G:A	0.180473	0.180208	0.998209	0.723121	1.37794	0.991344	0.991344
14:35839236:G:C	0.281065	0.2875	0.968867	0.735715	1.27591	0.822933	0.916685
14:35840257:T:C	0.239645	0.286458	0.785073	0.589634	1.04529	0.0991041	0.801988
14:98668778:AAG:A	0.224852	0.205208	1.12349	0.832658	1.51591	0.461251	0.841804
15:31637666:T:C	0.130178	0.136458	0.947084	0.656466	1.36636	0.766312	0.916685
16:11365500:C:T	0.301775	0.280208	1.11023	0.846151	1.45673	0.439447	0.841804
16:31006972:C:T	0.366864	0.386458	0.919918	0.711768	1.18894	0.535383	0.841804
17:26096473:C:A	0.295858	0.347917	0.787501	0.601948	1.03025	0.0751654	0.801988
17:26124908:G:A	0.183432	0.172917	1.07447	0.778454	1.48305	0.666621	0.860081
17:40563017:G:A	0.180473	0.18125	0.994772	0.720767	1.37294	0.975517	0.991344
17:73890363:G:A	0.127219	0.133333	0.947458	0.65436	1.37184	0.787389	0.916685
17:78178830:A:G	0.423077	0.438542	0.938876	0.730734	1.2063	0.624228	0.858313
18:12857002:G:T	0.505917	0.472917	0.876245	0.683761	1.12292	0.300129	0.841804
18:51791375:G:C	0.298817	0.315625	0.924051	0.70557	1.21018	0.569298	0.841804
19:10463118:G:C	0.0384615	0.0364583	1.05714	0.552412	2.02304	0.864628	0.939349
19:10469975:A:C	0.0769231	0.0760417	1.01256	0.635478	1.61339	0.957804	0.991344
19:10886206:G:T	0.426036	0.402083	1.10379	0.858559	1.41906	0.452643	0.841804
19:49206417:A:G	0.461538	0.46875	1.02941	0.802829	1.31994	0.818384	0.916685
2:61083506:T:C	0.337278	0.304167	1.16426	0.894021	1.51619	0.271761	0.841804
2:62552321:A:G	0.384615	0.416667	1.14286	0.886561	1.47325	0.29801	0.841804
2:163110536:A:G	0.366864	0.408333	1.19105	0.922115	1.53842	0.178022	0.801988
2:163128824:T:C	0.281065	0.302083	1.10715	0.841568	1.45654	0.46517	0.841804
20:48582769:A:C	0.414201	0.376042	1.17323	0.911176	1.51065	0.231437	0.841804
20:48642702:C:T	0.147929	0.161458	0.901658	0.637923	1.27443	0.557022	0.841804
21:36470865:C:T	0.239645	0.197917	1.27729	0.950084	1.71718	0.102572	0.801988
22:21925017:A:G	0.195266	0.211458	0.904846	0.663412	1.23414	0.527791	0.841804
3:16996035:G:A	0.505917	0.482292	1.09915	0.857743	1.40849	0.44365	0.841804
3:101663555:A:G	0.150888	0.175	0.83773	0.595547	1.1784	0.330018	0.841804
3:189615475:C:A	0.218935	0.197917	1.13596	0.839211	1.53765	0.412073	0.841804
5:40370724:C:A	0.121302	0.121875	0.994647	0.680538	1.45374	0.977617	0.991344
5:96120170:G:A	0.319527	0.305208	0.935504	0.716486	1.22147	0.610305	0.85249
5:96290647:C:T	0.411243	0.3875	1.10407	0.857625	1.42133	0.461781	0.841804
5:131996669:T:C	0.162722	0.153125	0.930359	0.663492	1.30456	0.684155	0.860081
5:150466690:GC:G	0.0650888	0.0791667	0.809793	0.495309	1.32395	0.394029	0.841804
5:158748012:C:T	0.127219	0.157292	0.780941	0.542627	1.12392	0.18227	0.801988
5:158812417:C:T	0.233728	0.283333	0.771519	0.578231	1.02942	0.0760183	0.801988
5:158826310:G:C	0.230769	0.248958	0.905021	0.675651	1.21226	0.512227	0.841804
5:158829527:A:T	0.10355	0.127083	0.793432	0.532846	1.18146	0.241864	0.841804
5:158839745:T:C	0.390533	0.323958	1.33718	1.03419	1.72895	0.0264238	0.801988
5:158871681:T:A	0.0798817	0.0729167	1.10381	0.695136	1.75275	0.675212	0.860081
6:515393:C:T	0.366864	0.4	1.15054	0.890558	1.48641	0.277943	0.841804
6:20678430:G:C	0.221893	0.20625	0.911181	0.674714	1.23052	0.551643	0.841804
6:29555585:A:G	0.221893	0.180208	1.29728	0.956428	1.75961	0.101451	0.801988
6:29803526:G:T	0.304734	0.305208	0.997763	0.762216	1.3061	0.987208	0.991344
6:29923554:T:C	0.39645	0.436458	1.17908	0.915949	1.51779	0.208344	0.841804
6:31249217:G:A	0.195266	0.216667	0.877262	0.643626	1.19571	0.402069	0.841804
6:31251924:C:T	0.281065	0.248958	1.17938	0.892558	1.55838	0.211205	0.841804
6:31264823:G:A	0.337278	0.295833	1.21139	0.929682	1.57847	0.125705	0.801988
6:31353651:T:TC	0.423077	0.378125	1.20606	0.937258	1.55195	0.141273	0.801988
6:31431820:C:T	0.150888	0.138542	1.10495	0.778933	1.56742	0.584868	0.843744
6:31457362:A:C	0.372781	0.345833	1.12423	0.869025	1.45439	0.364153	0.841804
6:31553151:AAAC:A	0.0769231	0.104167	0.716667	0.456739	1.12452	0.139546	0.801988
6:32392757:G:A	0.00591716	0.009375	0.628968	0.135211	2.9258	0.533995	0.841804
6:111580561:C:A	0.292899	0.311458	1.09202	0.832648	1.4322	0.533465	0.841804
6:111929862:G:T	0.0739645	0.111458	0.636738	0.40428	1.00286	0.0435402	0.801988
6:138197824:C:T	0.248521	0.2875	1.22013	0.918902	1.62011	0.170235	0.801988
6:159492044:C:T	0.14497	0.135417	1.08251	0.759193	1.54353	0.662033	0.860081
7:37386237:C:A	0.399408	0.407292	1.0333	0.802407	1.33063	0.801591	0.916685
9:32523737:T:C	0.378698	0.365625	1.05755	0.818658	1.36615	0.676338	0.860081
9:110792282:T:C	0.384615	0.427083	0.838415	0.650533	1.08056	0.161778	0.801988

## Sheet: UCSF
rsid	genital_maf	nongenital_maf	all_OR	all_OR_lower	all_OR_upper	p_value	padj
1:8273177:T:G	0.283186	0.271552	1.05977	0.743534	1.5105	0.736824	0.928617
1:24518643:A:G	0.119469	0.118534	0.991126	0.60674	1.61903	0.97166	0.993364
1:25297184:G:A	0.433628	0.439655	1.0248	0.743673	1.41221	0.877221	0.974932
1:67619259:T:G	0.39823	0.30819	1.4855	1.06657	2.06898	0.0199449	0.599375
1:67702526:T:G	0.0752212	0.049569	1.5596	0.815693	2.98195	0.194138	0.836146
1:67705574:C:T	0.340708	0.338362	0.989593	0.70744	1.38428	0.95399	0.993364
1:69788482:T:G	0.20354	0.230603	0.852648	0.577722	1.25841	0.427034	0.836146
1:78450517:C:A	0.0752212	0.075431	0.996992	0.545765	1.82129	0.992345	0.993364
1:152593549:C:T	0.349558	0.306034	0.820583	0.585669	1.14972	0.250473	0.836146
1:172675097:T:C	0.261062	0.213362	1.30255	0.899052	1.88713	0.174658	0.836146
1:197671115:C:T	0.212389	0.237069	0.867824	0.591152	1.27398	0.443407	0.836146
1:206655331:C:T	0.212389	0.237069	0.867824	0.591152	1.27398	0.47015	0.836146
10:64369999:C:G	0.367257	0.403017	1.16311	0.837889	1.61456	0.3798	0.836146
10:75599127:A:G	0.39823	0.385776	1.05365	0.761	1.45884	0.744729	0.928617
10:81032532:A:G	0.353982	0.387931	0.864536	0.621252	1.20309	0.400764	0.836146
10:89824771:A:G	0.0575221	0.0431034	1.35493	0.66141	2.77564	0.442438	0.836146
10:102038641:G:A	0.376106	0.411638	0.861646	0.621608	1.19438	0.354695	0.836146
11:64115137:C:T	0.358407	0.329741	1.1355	0.813289	1.58536	0.460126	0.836146
11:65593444:A:T	0.526549	0.484914	1.18135	0.859272	1.62415	0.307853	0.836146
11:109973130:C:A	0.340708	0.400862	0.772389	0.554245	1.07639	0.126966	0.836146
11:128406438:A:G	0.438053	0.454741	0.934694	0.678681	1.28728	0.672366	0.928617
12:10597207:C:T	0.274336	0.359914	1.48735	1.04988	2.10709	0.0272443	0.599375
12:56497903:C:T	0.349558	0.390086	0.840268	0.603485	1.16995	0.304029	0.836146
12:56744422:G:A	0.438053	0.443966	1.02427	0.743553	1.41098	0.886302	0.974932
12:112059557:C:T	0.5	0.467672	1.13825	0.82803	1.56469	0.445608	0.836146
12:122668326:G:A	0.442478	0.478448	0.865151	0.628539	1.19083	0.381443	0.836146
13:40333369:T:C	0.287611	0.288793	0.994252	0.699866	1.41247	0.974381	0.993364
13:45334194:C:T	0.464602	0.372845	0.685092	0.49644	0.945435	0.0236792	0.599375
13:99950260:G:A	0.265487	0.239224	0.869972	0.604399	1.25224	0.439526	0.836146
14:35839236:G:C	0.314159	0.282328	1.16439	0.823778	1.64584	0.384648	0.836146
14:35840257:T:C	0.29646	0.288793	1.03774	0.732004	1.47116	0.835034	0.954325
14:98668778:AAG:A	0.185841	0.153017	1.26347	0.830331	1.92256	0.260629	0.836146
15:31637666:T:C	0.137168	0.170259	0.774748	0.49415	1.21468	0.255923	0.836146
16:11365500:C:T	0.252212	0.280172	0.866545	0.603247	1.24477	0.402242	0.836146
16:31006972:C:T	0.411504	0.368534	1.19813	0.865488	1.65861	0.278059	0.836146
17:26096473:C:A	0.384956	0.396552	0.952455	0.687365	1.31978	0.757541	0.928617
17:26124908:G:A	0.221239	0.131466	1.87686	1.24095	2.83865	0.00341293	0.300338
17:40563017:G:A	0.176991	0.142241	1.29684	0.843947	1.99277	0.253899	0.836146
17:73890363:G:A	0.141593	0.159483	0.869323	0.55485	1.36203	0.550688	0.881101
17:78178830:A:G	0.411504	0.456897	0.831182	0.602475	1.14671	0.260561	0.836146
18:12857002:G:T	0.482301	0.50431	1.09206	0.794495	1.50108	0.603123	0.916922
18:51791375:G:C	0.278761	0.338362	0.755774	0.533326	1.071	0.130829	0.836146
19:10463118:G:C	0.0309735	0.0150862	2.08676	0.722987	6.02301	0.204284	0.836146
19:10469975:A:C	0.0707965	0.0948276	0.727273	0.400859	1.31948	0.279837	0.836146
19:10886206:G:T	0.433628	0.426724	1.02857	0.746128	1.41792	0.862281	0.97283
19:49206417:A:G	0.522124	0.469828	0.811079	0.58992	1.11515	0.210096	0.836146
2:61083506:T:C	0.336283	0.327586	1.04	0.742272	1.45715	0.817852	0.946987
2:62552321:A:G	0.464602	0.489224	1.10376	0.802663	1.5178	0.526357	0.857767
2:163110536:A:G	0.371681	0.398707	1.12093	0.807796	1.55543	0.505382	0.855262
2:163128824:T:C	0.252212	0.297414	1.25509	0.875462	1.79932	0.211022	0.836146
20:48582769:A:C	0.340708	0.372845	0.869263	0.622883	1.2131	0.421939	0.836146
20:48642702:C:T	0.159292	0.189655	0.809569	0.529162	1.23857	0.320061	0.836146
21:36470865:C:T	0.256637	0.219828	1.22526	0.845783	1.77499	0.270384	0.836146
22:21925017:A:G	0.216814	0.226293	0.946516	0.644756	1.38951	0.785147	0.933688
3:16996035:G:A	0.469027	0.5	1.13208	0.82338	1.5565	0.465288	0.836146
3:101663555:A:G	0.19469	0.198276	0.977544	0.654858	1.45924	0.913477	0.980317
3:189615475:C:A	0.154867	0.170259	0.893035	0.578526	1.37852	0.576841	0.906464
5:40370724:C:A	0.079646	0.0905172	0.869505	0.488495	1.54769	0.614923	0.917173
5:96120170:G:A	0.340708	0.271552	0.721356	0.511992	1.01633	0.061188	0.836146
5:96290647:C:T	0.446903	0.396552	1.22957	0.891503	1.69582	0.205609	0.836146
5:131996669:T:C	0.181416	0.19181	1.07089	0.710898	1.61319	0.744258	0.928617
5:150466690:GC:G	0.10177	0.0862069	1.20099	0.700228	2.05985	0.516988	0.857767
5:158748012:C:T	0.128319	0.176724	0.685774	0.434207	1.08309	0.0952664	0.836146
5:158812417:C:T	0.238938	0.239224	0.998429	0.687732	1.44949	0.993364	0.993364
5:158826310:G:C	0.234513	0.262931	0.858808	0.5928	1.24418	0.424784	0.836146
5:158829527:A:T	0.132743	0.122845	1.09291	0.680479	1.75531	0.726092	0.928617
5:158839745:T:C	0.256637	0.267241	0.946621	0.658809	1.36017	0.764669	0.928617
5:158871681:T:A	0.0929204	0.0775862	1.21789	0.693343	2.13927	0.475083	0.836146
6:515393:C:T	0.429204	0.413793	0.938751	0.680489	1.29503	0.716701	0.928617
6:20678430:G:C	0.185841	0.185345	0.996725	0.662222	1.50019	0.987347	0.993364
6:29555585:A:G	0.185841	0.202586	0.898474	0.599579	1.34637	0.604335	0.916922
6:29803526:G:T	0.278761	0.293103	0.932154	0.655007	1.32657	0.687991	0.928617
6:29923554:T:C	0.389381	0.400862	1.04922	0.757691	1.4529	0.77033	0.928617
6:31249217:G:A	0.221239	0.170259	1.38449	0.931245	2.05834	0.110163	0.836146
6:31251924:C:T	0.207965	0.232759	0.865508	0.587918	1.27416	0.432199	0.836146
6:31264823:G:A	0.340708	0.344828	0.981879	0.702276	1.3728	0.906183	0.980317
6:31353651:T:TC	0.517699	0.482759	0.869516	0.632552	1.19525	0.390814	0.836146
6:31431820:C:T	0.132743	0.144397	0.906945	0.570641	1.44145	0.671337	0.928617
6:31457362:A:C	0.274336	0.288793	0.931016	0.653107	1.32718	0.696538	0.928617
6:31553151:AAAC:A	0.110619	0.12931	0.837479	0.509841	1.37567	0.489594	0.84479
6:32392757:G:A	0.0707965	0.0366379	2.00336	0.992739	4.04281	0.0564482	0.836146
6:111580561:C:A	0.309735	0.325431	1.07513	0.763428	1.51409	0.684904	0.928617
6:111929862:G:T	0.10177	0.146552	0.659809	0.399338	1.09017	0.116054	0.836146
6:138197824:C:T	0.314159	0.282328	0.858817	0.607591	1.21392	0.407362	0.836146
6:159492044:C:T	0.172566	0.122845	1.48916	0.9566	2.31822	0.07424	0.836146
7:37386237:C:A	0.40708	0.390086	0.931556	0.673491	1.28851	0.670443	0.928617
9:32523737:T:C	0.442478	0.37931	1.2987	0.940602	1.79313	0.127233	0.836146
9:110792282:T:C	0.380531	0.37069	1.04286	0.751216	1.44772	0.796827	0.934944
