# Supplementary material for: A partitioned 88-loci psoriasis genetic risk score reveals HLA and non-HLA contributions to clinical phenotypes in a Newfoundland psoriasis cohort
Source: Front Genet. 2023 May 31;14:1141010. doi: 10.3389/fgene.2023.1141010 (PMC10265743; doi:10.3389/fgene.2023.1141010)
Supplement: Supplementary file 7 [file Table1.XLSX]

## Sheet: Sheet1
Section Header	Field Label	Choices, Calculations, OR Slider Labels	Field Type
	Patient ID		text
	Family ID		text
General Information	Sex?	1, Male | 2, Female	radio
	Date of Birth		text
	Age When Surveyed?		text
	Are You Married?		yesno
	Marital Status:	1, Single | 2, Married | 3, Divorced | 4, Widowed	radio
	Weight in Pounds:		text
	Height (feet):		text
	Height (inches):		text
	Total Height in Inches:	([height_ft] * 12) + [height_inch]	calc
	BMI	([weight_lbs]/([total_height_inch]*[total_height_inch]))*703	calc
	Hair Color	1, Brown | 2, Black | 3, Blonde | 4, Red	radio
	Eye Color	1, Brown | 2, Blue | 3, Hazel | 4, Gray | 5, Black | 6, Green	radio
	Occupation:		text
	Birthplace (City)		text
	Where Have You Lived Most of Life?		text
	Do You Have Children?		yesno
	Of Children, How Many Sons?		text
	Of Children, How Many Daughters?		text
	Of Children, How Many Step-Sons?		text
	Of Children, How Many Step-Daughters?		text
	How Many Brothers?		text
	How Many Sisters?		text
	How Many Half-Brothers?		text
	How Many Half-Sisters?		text
	How Many Non-Identical Twins?		text
	How Many Identical Twins?		text
	Are Other Relatives Enrolled in Study?	1, Yes | 0, No | 2, I Don't Know	radio
	Do Any Other Relatives Have Psoriasis?	1, Yes | 0, No | 2, I Don't Know	radio
	Which Other Relatives Have Psoriasis?	1, Brother | 2, Sister | 3, Child | 4, Grandchild | 5, Niece | 6, Nephew | 7, Mother | 8, Maternal Grandmother | 9, Maternal Grandfather | 10, Maternal Uncle | 11, Maternal Aunt | 12, Maternal Cousin | 13, Maternal Other Relative | 14, Father | 15, Paternal Grandmother | 16, Paternal Grandfather | 17, Paternal Uncle | 18, Paternal Aunt | 19, Paternal Cousin | 20, Paternal Other Relative | 21, Und…	checkbox
	Maternal Relative, Other:		text
	Paternal Relative, Other:		text
	Undisclosed Relative, Other:		text
	How Many First-Degree Relatives Have Psoriasis? (sibling, parent, child)		text
	How Many Second-Degree Relatives Have Psoriasis? (grandparent, grandchild, aunt, uncle, niece, nephew)		text
	How Many Third-Degree Relatives Have Psoriasis? (cousin)		text
	Total Score From Relatives With Psoriasis?	1 point for first, 0.5 for second, 0.25 for third	calc
	Age that Psoriasis Began?		text
	Years Since Psoriasis Began?		text
	Age that You First Saw Doctor for Psoriasis?		text
	Year that You First Saw Doctor for Psoriasis?		text
	Do You Associate Psoriasis Onset with Other Illness / Event?	1, Yes | 0, No | 2, Not Sure	radio
	If Yes, What Illness / Event?		text
	Did Psoriasis First Begin at Point of Injury of the Skin?	1, Yes | 0, No | 2, Not Sure	radio
	Do New Areas of Psoriasis Ever Develop at that Exact Point of Injury?	1, Always | 2, Sometimes | 3, Never | 4, Not Sure	radio
	Does Your Psoriasis Itch?		yesno
	If Psoriasis Does Itch, How Severe Is It?	1, Mild | 2, Moderate | 3, Severe	radio
	Body Locations First Noted w/ Psoriasis?	1, Hand | 2, Back of Hand | 3, Palm | 4, Foot | 5, Sole | 6, Toe | 7, Nail | 8, Scalp | 9, Face | 10, Neck | 11, Arm | 12, Elbow | 13, Armpit | 14, Leg | 15, Knee | 16, Back | 17, Chest | 18, Trunk | 19, Genital Area | 20, Other	checkbox
	Other Body Location First Noted w/ Psoriasis?		text
	Do You Associate Your Worst Episodes of Psoriasis with Any Other Illness(es) or Event(s)?		yesno
	If So, Which Injury, Illness, and/or Event?	1, Cut | 2, Bruise | 3, Bite | 4, Burn | 5, Wound | 6, Other Injury | 7, Loss of Job | 8, Loss of Loved One | 9, Extra Pressure at Home | 10, Extra Pressure at Work | 11, Extra Pressure at School | 12, Other Stress | 13, Cold | 14, Flu | 15, Sore Throat | 16, Measles | 17, Chicken Pox | 18, Other Illness	checkbox
	Body Locations Where Psoriasis was Worst?	1, Hand | 2, Back of Hand | 3, Palm | 4, Foot | 5, Sole | 6, Toe | 7, Nail | 8, Scalp | 9, Face | 10, Neck | 11, Arm | 12, Elbow | 13, Armpit | 14, Leg | 15, Knee | 16, Back | 17, Chest | 18, Trunk | 19, Genital Area | 20, Other	checkbox
	What Age(s) Was Psoriasis the Worst?		text
	What Weight Was Psoriasis the Worst?		text
	Is Psoriasis at its Worst Now?		yesno
	Is Psoriasis Completely Clear Now?		yesno
	Is Psoriasis Nearly Clear Now?		yesno
	Body Locations Presently Noted w/ Psoriasis?	1, Hand | 2, Back of Hand | 3, Palm | 4, Foot | 5, Sole | 6, Toe | 7, Nail | 8, Scalp | 9, Face | 10, Neck | 11, Arm | 12, Elbow | 13, Armpit | 14, Leg | 15, Knee | 16, Back | 17, Chest | 18, Trunk | 19, Genital Area | 20, Other	checkbox
	Body Locations Ever Noted w/ Psoriasis?	1, Hand | 2, Back of Hand | 3, Palm | 4, Foot | 5, Sole | 6, Toe | 7, Nail | 8, Scalp | 9, Face | 10, Neck | 11, Arm | 12, Elbow | 13, Armpit | 14, Leg | 15, Knee | 16, Back | 17, Chest | 18, Trunk | 19, Genital Area | 20, Other	checkbox
	Other Body Location Ever Noted w/ Psoriasis?		text
	Have Your Fingernails Ever Shown:	1, Pitting | 2, Loosening | 3, Discoloration | 4, Crumbling	checkbox
	Have Your Toenails Ever Shown:	1, Pitting | 2, Loosening | 3, Discoloration | 4, Crumbling	checkbox
Have You Ever Felt Stress or Worry About (If Yes, How Severe?):	Change / Loss of Job	1, Yes | 2, No | 3, Not Sure | 4, Mild | 5, Moderate | 6, Severe	checkbox
	Loss of a Close Family Member	1, Yes | 2, No | 3, Not Sure | 4, Mild | 5, Moderate | 6, Severe	checkbox
	Change of Residence	1, Yes | 2, No | 3, Not Sure | 4, Mild | 5, Moderate | 6, Severe	checkbox
	Other	1, Yes | 2, No | 3, Not Sure | 4, Mild | 5, Moderate | 6, Severe	checkbox
	At Times of Worry, Do New Patches of Psoriasis Appear?	1, Always | 2, Sometimes | 3, Never | 4, Not Sure	checkbox
	Did Psoriasis Begin Following / During Throat Infection?	1, Yes | 0, No | 2, Not Sure	radio
	Did Psoriasis Ever Get Worse with Sore Throat?	1, Yes | 0, No | 2, Not Sure	radio
	Did Psoriasis Ever Get Worse with Influenza / Flu-Like Symptoms?	1, Yes | 0, No | 2, Not Sure	radio
	Does Your Psoriasis Only Occur at One or Two Locations?		yesno
	What One or Two Locations?		text
Effectors of Psoriasis due to:	Pregnancy	1, Get Better | 2, Get Worse | 3, No Effect | 4, Not Sure	checkbox
	Cold Weather	1, Get Better | 2, Get Worse | 3, No Effect | 4, Not Sure	checkbox
	Hot Weather	1, Get Better | 2, Get Worse | 3, No Effect | 4, Not Sure	checkbox
	Sunlight	1, Get Better | 2, Get Worse | 3, No Effect | 4, Not Sure	checkbox
	Swimming	1, Get Better | 2, Get Worse | 3, No Effect | 4, Not Sure	checkbox
	How Often Does Sunlight Help Your Psoriasis?	1, Always | 2, Most of the Time | 3, Half of the Time | 4, Once in a While	checkbox
	How Soon Does Your Psoriasis Respond to Sunlight?	1, A Weekend | 2, 1 week | 3, 2 weeks | 4, 3+ weeks	checkbox
	When Exposed to Sunlight, How Does Your Skin Respond?	1, Always burn, never tan | 2, Usually burn, sometimes tan | 3, Usually tan, sometimes burn | 4, Always tan, never burn | 5, Black	checkbox
	How Often Does Swimming Help Your Psoriasis?	1, Always | 2, Most of the Time | 3, Half of the Time | 4, Once in a While	checkbox
	How Soon Does Your Psoriasis Respond to Swimming?	1, A Weekend | 2, 1 week | 3, 2 weeks | 4, 3+ weeks	checkbox
	Has Swimming or Sunbathing Ever Helped Psoriasis When NOT on Vacation?	1, Yes | 0, No | 2, Not Sure	checkbox
	What Makes Psoriasis Worse?	1, Injury | 2, Sore Throat | 3, Medicine | 4, Other Illness | 5, Season | 6, Weather | 7, Emotional (or Other) Stress | 8, Other / Details	checkbox
	Other / Details, What Makes Psoriasis Worse?		text
	What Treatments Have You Ever Used for Psoriasis?	1, Tar | 2, Cortisone Ointments | 3, UVB | 4, PUVA | 5, Anthralin | 6, Methotrexate | 7, Cyclosporine | 8, Tegison | 9, Other	checkbox
	Other, What Treatments Have You Ever Used for Psoriasis?		text
	What Treatments Are You Currently Using for Psoriasis?	1, Tar | 2, Cortisone Ointments / Topical Steroids | 3, UVB | 4, PUVA | 5, Anthralin | 6, Methotrexate | 7, Cyclosporine | 8, Tegison / Retinoids | 9, Other	checkbox
	Other, What Treatments Are You Currently Using for Psoriasis?		text
	Have You Ever Taken?	1, Chloroquine | 2, Lithium | 3, Beta-Blockers	checkbox
	If You Have Ever Taken Any Of Those, How Did It Effect Your Psoriasis?	1, Better | 2, Worse | 3, No Effect	checkbox
	What Helps Clear Up Your Psoriasis the Most?		text
	List All Current Medications		text
	Which Surgeries Have You Ever Had?	1, Tonsils | 2, Appendix | 3, Knee(s) | 4, Heart | 5, Liver | 6, Gallbladder | 7, Other	checkbox
	Other, Which Surgeries Have You Ever Had?		text
	If Tonsillectomy, Before or After Psoriasis Onset?	0, Before | 1, After	radio
	If After Tonsillectomy, How Did It Affect Psoriasis?	1, Improve | 2, Worsen | 3, No Change | 4, Not Sure	radio
	Have You Ever Had the Following Infections?	1, Herpes simplex (cold sore) | 2, Herpes zoster (shingles) | 3, Measles | 4, Chicken Pox | 5, German-Measles | 6, Mumps | 7, Influenza | 8, Pneumonia | 9, TB | 10, Herpes | 11, HIV | 12, Poison Oak / Ivy | 13, Other	checkbox
	Other, Have You Ever Had the Following Infections?		text
	Do You Have / Have You Had Any Other Serious Illnesses?	1, Diabetes | 2, Arthritis | 3, High Blood Pressure | 4, Allergy | 5, Thyroid Disease | 6, High Cholesterol | 7, High Triglycerides | 8, Coronary Artery Disease | 9, Stroke | 10, Acne | 11, Lupus | 12, Rheumatoid Arthritis | 13, Dermatomyositis | 14, Polymyositis | 15, Alopecia Areata | 16, Crohn's Disease | 17, Ulcerative Colitis | 18, Celiac Disease | 19, Sjögren's Disease | 20, Multiple Sclero…	checkbox
	Other, Serious Illnesses?		text
	Type of Cancer?	1, Basal Cell Carcinoma | 2, Squamous Cell Carcinoma | 3, Bowen's Disease | 4, Melanoma | 5, Internal Cancer	checkbox
	Location of Internal Cancer?		text
	If Allergy, are You Allergic to Any Medicines?	1, Yes | 0, No | 2, Not Sure	checkbox
	If Allergic to Medicine, Which Medicines?		text
	Age of Arthritis Onset?		text
	Arthritis Duration?		text
	Did Arthritis Begin:	1, Before Onset of Psoriasis | 2, At the Same Time as Onset of Psoriasis | 3, After Onset of Psoriasis	radio
	Do Arthritis and Psoriasis Get Worse at the Same Time?	1, Yes | 0, No | 2, Not Sure	radio
	Joints Affected By Arthritis:	1, Wrists | 2, Elbows | 3, Back | 4, Hips | 5, Toes | 6, Shoulders | 7, Neck | 8, Knees | 9, Ankles | 10, Fingers	checkbox
	Have You Ever Had Asthma / Hay Fever / Hives?	1, Yes | 0, No | 2, Not Sure	radio
	Do Relatives Have / Have Relatives Had Any Other Serious Illnesses?	1, Diabetes | 2, Arthritis | 3, High Blood Pressure | 4, Allergy | 5, Thyroid Disease | 6, High Cholesterol | 7, High Triglycerides | 8, Coronary Artery Disease | 9, Stroke | 10, Acne | 11, Lupus | 12, Rheumatoid Arthritis | 13, Dermatomyositis | 14, Polymyositis | 15, Alopecia Areata | 16, Crohn's Disease | 17, Ulcerative Colitis | 18, Celiac Disease | 19, Sjögren's Disease | 20, Multiple Sclero…	checkbox
	Other, Serious Illnesses?		text
	Have You Ever Had a Flare of Your Psoriasis?	1, Yes | 0, No | 2, Not Sure	checkbox
	If Yes, How Many Times?		text
	Have You Ever Had Hemo- / Peritoneal Dialysis for Renal Failure?	1, Yes | 0, No	checkbox
	Has Your Psoriasis Ever Disappeared Completely?	1, Yes | 0, No | 2, Not Sure	checkbox
	If Yes, How Many Times?	1, Once | 2, Twice | 3, Three or More	checkbox
	If Yes, Greatest Length of Time (Years)?		text
	If Yes, Greatest Length of Time (Months)?		text
	If Yes, Greatest Length of Time (Total Days)?	([pso_disappear_dur_yr]*365) + ([pso_disappear_dur_month]*30.4)	calc
	Do You Smoke		yesno
	What Do You Smoke?	1, Cigars | 2, Cigarettes | 3, Other	checkbox
	How Many Cigars / Cigarettes Per Day?		text
	How Many Packs Per Week?		text
	Do You Drink?		yesno
	What Do You Drink?	1, Beer | 2, Wine | 3, Liquor	checkbox
	How Many Drinks Per Day?		text
	How Many Drinks Per Week?		text
	Does Alcohol Effect Your Psoriasis?	1, Better | 2, Worse | 3, Stay the Same | 4, Not Sure | 5, Not Applicable	checkbox
	Do You Do Any Drugs Regularly?		yesno
	If Yes, Which Drugs?		text
	Which Family Members Are Still Alive?	1, Mother | 2, Father | 3, Maternal Grandmother | 4, Maternal Grandfather | 5, Paternal Grandmother | 6, Paternal Grandfather	checkbox
	How Old are the Living Relatives		text
	Where is Your Mom Originally From?		text
	Where is Your Dad Originally From?		text
	If Not a Grandparent, Where is Oldest Living Relative From?		text
	Who Knows the Most About Your Family History?		text
	Maternal Ethno/Geographic Heritage	1, English | 2, Irish | 3, Scottish | 4, Welsh | 5, Acadian | 6, French-Canadian | 7, French | 8, Inuit | 9, Inu | 10, Chinese | 11, South Asian | 12, Southeast Asian | 13, Philipino | 14, Arabic | 15, Jewish | 16, Black | 17, Other	checkbox
	Other Maternal Ethno/Geographic Heritage:		text
	Paternal Ethno/Geographic Heritage	1, English | 2, Irish | 3, Scottish | 4, Welsh | 5, Acadian | 6, French-Canadian | 7, French | 8, Inuit | 9, Inu | 10, Chinese | 11, South Asian | 12, Southeast Asian | 13, Philipino | 14, Arabic | 15, Jewish | 16, Black | 17, Other	checkbox
	Other Paternal Ethno/Geographic Heritage:		text
	Undisclosed Ethno/Geographic Heritage	1, English | 2, Irish | 3, Scottish | 4, Welsh | 5, Acadian | 6, French-Canadian | 7, French | 8, Inuit | 9, Inu | 10, Chinese | 11, South Asian | 12, Southeast Asian | 13, Philipino | 14, Arabic | 15, Jewish | 16, Black | 17, Native American Indian | 18, Mexican American | 19, Central American | 20, Cuban | 21, Puerto Rican | 22, South American | 23, Asian | 24, Other non-white | 25, Caucasian |…	checkbox
	Other Non-White Undisclosed Ethno/Geographic Heritage:		text
	Other Undisclosed Ethno/Geographic Heritage:		text
	What is the Patient's Race?	1, Caucasian | 2, Asian | 3, Arabic | 4, Black | 5, Inuit | 6, Acadian	checkbox
Doctor's Exam of Psoriasis	Date of Examination		text
	Type of Psoriasis At Time of Diagnosis / Pre-Treatment	1, Localized Plaques | 2, Widespread Plaques (Geographic) | 3, Guttate Psoriasis | 4, Pustular Psoriasis | 5, Erythrodermic Psoriasis | 6, Other Skin or Nail Lesion(s)	checkbox
	Sites of Psoriasis	1, Elbow(s) | 2, Knee(s) | 3, Scalp | 4, Trunk (Widespread) | 5, Extremeties (Widespread) | 6, Trunk (Guttate) | 7, Extremeties (Guttate) | 8, Palms | 9, Soles | 10, Generalized | 11, Other	checkbox
	Other Skin or Nail Lesion(s) Location 1		text
	Other Skin or Nail Lesion(s) Location 2		text
	Overall Severity of Psoriasis	1, Severe | 2, Moderate | 3, Mild	checkbox
	Diagnosis of Psoriasis?		yesno
	Doctor's Notes on Severity / Diagnosis?		text
	Case or Control?	1, Case | 2, Control	radio
