# Supplementary material for: A partitioned 88-loci psoriasis genetic risk score reveals HLA and non-HLA contributions to clinical phenotypes in a Newfoundland psoriasis cohort
Source: Front Genet. 2023 May 31;14:1141010. doi: 10.3389/fgene.2023.1141010 (PMC10265743; doi:10.3389/fgene.2023.1141010)
Supplement: Supplementary file 8 [file Table7.xlsx]

## Sheet: NFL GRS-ALL
Effect of GRS-ALL on locations that ever had psoriasis.
	Estimate Std. Error z value Pr(>|z|)
	(Intercept) -1.69666598 5.09777697 -0.3328247 0.7392666
Palm	wGRS 0.05811074 0.05019815 1.1576271 0.2470163
	Estimate Std. Error z value Pr(>|z|)
	(Intercept) 3.897459358 6.443876 0.6048316 0.5452909
Sole	wGRS 0.007495258 0.062136 0.1206267 0.9039867
	Estimate Std. Error z value Pr(>|z|)
	(Intercept) 3.01960829 1.2708782 2.376001 0.0175014
Hand	wGRS -0.02622471 0.0121979 -2.149936 0.0315603
	Estimate Std. Error z value Pr(>|z|)
	(Intercept) 14.13704387 5.96843615 2.368635 0.01785389
Back of Hand	wGRS -0.09224822 0.05536724 -1.666116 0.09569039
	Estimate Std. Error z value Pr(>|z|)
	(Intercept) 3.21167335 1.40757577 2.281705 0.02250673
Foot	wGRS -0.02151968 0.01347742 -1.596721 0.11032795
	Estimate Std. Error z value Pr(>|z|)
	(Intercept) 6.5270396 1.677596 3.890710 9.995124e-05
Toe	wGRS -0.0480813 0.015932 -3.017908 2.545266e-03
	Estimate Std. Error z value Pr(>|z|)
	(Intercept) 5.29645776 1.39130508 3.806827 0.0001407611
Nail	wGRS -0.04315134 0.01328746 -3.247523 0.0011641442
	Estimate Std. Error z value Pr(>|z|)
	(Intercept) 5.2727499 1.39228924 3.787108 1.524108e-04
Scalp	wGRS -0.0590644 0.01350673 -4.372962 1.225722e-05
	Estimate Std. Error z value Pr(>|z|)
	(Intercept) 7.41019836 1.39868390 5.297979 1.170912e-07
Face	wGRS -0.06514642 0.01334552 -4.881520 1.052714e-06
	Estimate Std. Error z value Pr(>|z|)
	(Intercept) 16.3182678 6.94630391 2.349202 0.01881372
Neck	wGRS -0.1097421 0.06400577 -1.714566 0.08642491
	Estimate Std. Error z value Pr(>|z|)
	(Intercept) 7.28845122 1.33851967 5.445158 5.175939e-08
Arm	wGRS -0.06948268 0.01285472 -5.405228 6.472604e-08
	Estimate Std. Error z value Pr(>|z|)
	(Intercept) 7.04288316 1.34899868 5.220823 1.781299e-07
Elbow	wGRS -0.07146395 0.01302956 -5.484756 4.140399e-08
	Estimate Std. Error z value Pr(>|z|)
	(Intercept) 10.03631436 4.60552670 2.179189 0.02931761
Armpit	wGRS -0.05852337 0.04328382 -1.352084 0.17634840
	Estimate Std. Error z value Pr(>|z|)
	(Intercept) 5.8018941 1.30994275 4.429120 9.461822e-06
Leg	wGRS -0.0581358 0.01262414 -4.605128 4.122114e-06
	Estimate Std. Error z value Pr(>|z|)
	(Intercept) 4.76613990 1.28307903 3.714611 0.0002035163
Knee	wGRS -0.04630252 0.01233861 -3.752653 0.0001749731
	Estimate Std. Error z value Pr(>|z|)
	(Intercept) 7.80006625 1.39597095 5.587556 2.302871e-08
Back	wGRS -0.06960922 0.01332574 -5.223666 1.754152e-07
	Estimate Std. Error z value Pr(>|z|)
	(Intercept) 7.06696263 1.42078746 4.973976 6.559345e-07
Chest	wGRS -0.06042508 0.01354234 -4.461939 8.122137e-06
	Estimate Std. Error z value Pr(>|z|)
	(Intercept) 10.40797319 4.45585899 2.335795 0.01950193
Trunk	wGRS -0.06273468 0.04181537 -1.500278 0.13354242
	Estimate Std. Error z value Pr(>|z|)
	(Intercept) 5.39431703 1.46353622 3.685810 0.000227976
Genital Area	wGRS -0.04173318 0.01395708 -2.990109 0.002788777
	Estimate Std. Error z value Pr(>|z|)
	(Intercept) 0.66134296 2.67609194 0.2471301 0.8048075
Other	wGRS 0.02101846 0.02592729 0.8106693 0.4175556

## Sheet: NFL GRS-HLA
Effect of GRS-HLA on locations that ever had psoriasis.
	Estimate Std. Error z value Pr(>|z|)
	(Intercept) 4.58377922 1.20585215 3.8012780 0.0001439517
Palm	wGRS -0.02464145 0.08814598 -0.2795527 0.7798206652
	Estimate Std. Error z value Pr(>|z|)
	(Intercept) 6.320179 1.5643859 4.040039 5.344242e-05
Sole	wGRS -0.120439 0.1036753 -1.161694 2.453598e-01
	Estimate Std. Error z value Pr(>|z|)
	(Intercept) 1.15570650 0.2883309 4.008265 6.116648e-05
Hand	wGRS -0.06694329 0.0214510 -3.120754 1.803885e-03
	Estimate Std. Error z value Pr(>|z|)
	(Intercept) 6.1668712 1.36762676 4.509177 6.50796e-06
Back of Hand	wGRS -0.1298981 0.08989137 -1.445057 1.48442e-01
	Estimate Std. Error z value Pr(>|z|)
	(Intercept) 1.52793176 0.31730672 4.815315 1.46968e-06
Foot	wGRS -0.04290641 0.02333037 -1.839080 6.59034e-02
	Estimate Std. Error z value Pr(>|z|)
	(Intercept) 2.55146070 0.37712518 6.765554 1.328003e-11
Toe	wGRS -0.07963807 0.02688378 -2.962309 3.053407e-03
	Estimate Std. Error z value Pr(>|z|)
	(Intercept) 1.86055520 0.31350696 5.934653 2.944667e-09
Nail	wGRS -0.08142624 0.02283699 -3.565542 3.631054e-04
	Estimate Std. Error z value Pr(>|z|)
	(Intercept) 0.28105852 0.30714019 0.9150822 0.3601484724
Scalp	wGRS -0.08856886 0.02395408 -3.6974437 0.0002177815
	Estimate Std. Error z value Pr(>|z|)
	(Intercept) 2.4939643 0.32211906 7.742368 9.758206e-15
Face	wGRS -0.1434073 0.02336321 -6.138168 8.347846e-10
	Estimate Std. Error z value Pr(>|z|)
	(Intercept) 7.1171674 1.6332955 4.357550 1.315262e-05
Neck	wGRS -0.1736852 0.1028028 -1.689498 9.112396e-02
	Estimate Std. Error z value Pr(>|z|)
	(Intercept) 1.5679197 0.29481283 5.318356 1.047089e-07
Arm	wGRS -0.1168917 0.02215892 -5.275151 1.326469e-07
	Estimate Std. Error z value Pr(>|z|)
	(Intercept) 1.3775945 0.30024502 4.588234 4.470109e-06
Elbow	wGRS -0.1376497 0.02325373 -5.919468 3.229845e-09
	Estimate Std. Error z value Pr(>|z|)
	(Intercept) 5.3697286 1.06098826 5.061063 4.169251e-07
Armpit	wGRS -0.1090994 0.07133046 -1.529492 1.261426e-01
	Estimate Std. Error z value Pr(>|z|)
	(Intercept) 1.2180629 0.29317404 4.154743 3.256528e-05
Leg	wGRS -0.1137647 0.02240502 -5.077643 3.821450e-07
	Estimate Std. Error z value Pr(>|z|)
	(Intercept) 1.23595260 0.28986401 4.263905 2.008849e-05
Knee	wGRS -0.09992814 0.02188766 -4.565501 4.983034e-06
	Estimate Std. Error z value Pr(>|z|)
	(Intercept) 2.6297824 0.3242914 8.109318 5.090476e-16
Back	wGRS -0.1595923 0.0235913 -6.764881 1.334192e-11
	Estimate Std. Error z value Pr(>|z|)
	(Intercept) 2.7559498 0.33430958 8.243706 1.669575e-16
Chest	wGRS -0.1513583 0.02398356 -6.310920 2.773814e-10
	Estimate Std. Error z value Pr(>|z|)
	(Intercept) 5.9428910 1.06167995 5.597630 2.173025e-08
Trunk	wGRS -0.1533836 0.06852297 -2.238427 2.519324e-02
	Estimate Std. Error z value Pr(>|z|)
	(Intercept) 1.61508637 0.32290845 5.001685 5.683140e-07
Genital Area	wGRS -0.04412712 0.02369841 -1.862029 6.259907e-02
	Estimate Std. Error z value Pr(>|z|)
	(Intercept) 1.5561810 0.59932893 2.596539 0.009416821
Other	wGRS 0.1050921 0.04961864 2.117997 0.034175340

## Sheet: NFL GRS-noHLA
Effect of GRS-noHLA on locations that ever had psoriasis.
	Estimate Std. Error z value Pr(>|z|)
	(Intercept) -3.37203273 5.07345545 -0.6646422 0.5062794
Palm	wGRS 0.08521942 0.05739805 1.4847092 0.1376209
	Estimate Std. Error z value Pr(>|z|)
	(Intercept) -0.9293026 6.23406216 -0.1490686 0.8814995
Sole	wGRS 0.0622791 0.06994673 0.8903790 0.3732624
	Estimate Std. Error z value Pr(>|z|)
	(Intercept) 0.810797038 1.24480323 0.6513455 0.5148235
Hand	wGRS -0.005667432 0.01364433 -0.4153691 0.6778717
	Estimate Std. Error z value Pr(>|z|)
	(Intercept) 9.76103177 5.76965972 1.6917864 0.09068671
Back of Hand	wGRS -0.05846603 0.06197279 -0.9434146 0.34546887
	Estimate Std. Error z value Pr(>|z|)
	(Intercept) 1.830039018 1.38340403 1.3228522 0.1858845
Foot	wGRS -0.009407848 0.01514444 -0.6212079 0.5344628
	Estimate Std. Error z value Pr(>|z|)
	(Intercept) 3.93776965 1.61898126 2.432252 0.01500528
Toe	wGRS -0.02665467 0.01764161 -1.510898 0.13081456
	Estimate Std. Error z value Pr(>|z|)
	(Intercept) 2.64961584 1.34218055 1.974113 0.04836891
Nail	wGRS -0.02027589 0.01467461 -1.381699 0.16706420
	Estimate Std. Error z value Pr(>|z|)
	(Intercept) 2.68514664 1.34762836 1.992498 0.04631646
Scalp	wGRS -0.03873358 0.01485805 -2.606910 0.00913635
	Estimate Std. Error z value Pr(>|z|)
	(Intercept) 2.6336282 1.30199375 2.022766 0.04309732
Face	wGRS -0.0220954 0.01424089 -1.551546 0.12077084
	Estimate Std. Error z value Pr(>|z|)
	(Intercept) 10.1369180 6.65258308 1.5237567 0.1275695
Neck	wGRS -0.0593775 0.07142434 -0.8313341 0.4057849
	Estimate Std. Error z value Pr(>|z|)
	(Intercept) 3.55085750 1.25430808 2.830929 0.004641298
Arm	wGRS -0.03822325 0.01374593 -2.780696 0.005424248
	Estimate Std. Error z value Pr(>|z|)
	(Intercept) 2.72563666 1.26316230 2.157788 0.03094431
Elbow	wGRS -0.03391829 0.01388009 -2.443665 0.01453893
	Estimate Std. Error z value Pr(>|z|)
	(Intercept) 6.26501344 4.45617267 1.4059180 0.1597485
Armpit	wGRS -0.02597099 0.04841597 -0.5364138 0.5916726
	Estimate Std. Error z value Pr(>|z|)
	(Intercept) 2.22037764 1.24707657 1.780466 0.07499970
Leg	wGRS -0.02689173 0.01368855 -1.964542 0.04946726
	Estimate Std. Error z value Pr(>|z|)
	(Intercept) 1.57104113 1.23514306 1.271951 0.2033906
Knee	wGRS -0.01770199 0.01354434 -1.306965 0.1912244
	Estimate Std. Error z value Pr(>|z|)
	(Intercept) 2.49795796 1.28748527 1.940184 0.05235737
Back	wGRS -0.02141942 0.01408697 -1.520513 0.12838211
	Estimate Std. Error z value Pr(>|z|)
	(Intercept) 1.98750623 1.32787783 1.4967538 0.1344573
Chest	wGRS -0.01341157 0.01453314 -0.9228265 0.3560976
	Estimate Std. Error z value Pr(>|z|)
	(Intercept) 4.79857361 4.25970459 1.1265038 0.2599523
Trunk	wGRS -0.01079036 0.04652793 -0.2319115 0.8166068
	Estimate Std. Error z value Pr(>|z|)
	(Intercept) 4.17012080 1.43084331 2.91445 0.003563163
Genital Area	wGRS -0.03424332 0.01559534 -2.19574 0.028110545

## Sheet: UCSF Validation
Effect of GRS-ALL on genital psoriasis ever presented.
	Estimate Std. Error z value Pr(>|z|)
	(Intercept) 4.60104250 1.68514151 2.730360 0.006326525
Genital Area	wGRS -0.03664973 0.01598377 -2.292934 0.021851804
Effect of GRS-HLA on on genital psoriasis ever presented.
	Estimate Std. Error z value Pr(>|z|)
	(Intercept) 1.29975007 0.44924772 2.893170 0.003813747
Genital Area	wGRS -0.04223236 0.03368172 -1.253866 0.209890742
Effect of GRS-noHLA on genital psoriasis ever presented.
	Estimate Std. Error z value Pr(>|z|)
	(Intercept) 4.24529608 1.73356523 2.448882 0.01433005
Genital Area	wGRS -0.03788271 0.01874164 -2.021313 0.04324739
