# Supplementary material for: A partitioned 88-loci psoriasis genetic risk score reveals HLA and non-HLA contributions to clinical phenotypes in a Newfoundland psoriasis cohort
Source: Front Genet. 2023 May 31;14:1141010. doi: 10.3389/fgene.2023.1141010 (PMC10265743; doi:10.3389/fgene.2023.1141010)
Supplement: Supplementary file 9 [file Table8.xlsx]

## Sheet: GRS-ALL
Effect of GRS-ALL on locations that first had psoriasis.
	Estimate Std. Error z value Pr(>|z|)
	(Intercept) -1.77629215 1.70565513 -1.041413 0.29768371
Hand	wGRS 0.03367669 0.01655558 2.034159 0.04193555
	Estimate Std. Error z value Pr(>|z|)
	(Intercept) 23.968390 12.3750684 1.936829 0.05276626
Back of Hand	wGRS -0.169406 0.1114725 -1.519711 0.12858359
	Estimate Std. Error z value Pr(>|z|)
	(Intercept) 14.28711919 9.62696086 1.4840737 0.1377894
Palm	wGRS -0.08441952 0.08950336 -0.9431995 0.3455789
	Estimate Std. Error z value Pr(>|z|)
	(Intercept) 2.944029060 2.37479270 1.2396994 0.2150866
Foot	wGRS -0.004010367 0.02279694 -0.1759169 0.8603592
	Estimate Std. Error z value Pr(>|z|)
	(Intercept) 45.6050102 22.9172651 1.989985 0.04659261
Sole	wGRS -0.3526825 0.1954501 -1.804463 0.07115876
	Estimate Std. Error z value Pr(>|z|)
	(Intercept) 10.3740185 4.17961866 2.482049 0.01306293
Toe	wGRS -0.0637057 0.03921649 -1.624462 0.10427724
	Estimate Std. Error z value Pr(>|z|)
	(Intercept) 4.65072907 2.64078567 1.7611157 0.07821883
Nail	wGRS -0.01824871 0.02521925 -0.7236026 0.46930973
	Estimate Std. Error z value Pr(>|z|)
	(Intercept) -0.344118527 1.25397818 -0.2744215 0.7837608
Scalp	wGRS 0.006217002 0.01205932 0.5155350 0.6061792
	Estimate Std. Error z value Pr(>|z|)
	(Intercept) 2.644315296 2.02984854 1.3027156 0.1926719
Face	wGRS -0.004803494 0.01948262 -0.2465528 0.8052543
	Estimate Std. Error z value Pr(>|z|)
	(Intercept) 11.1324233 8.22116392 1.3541177 0.1756988
Neck	wGRS -0.0575941 0.07723542 -0.7456954 0.4558514
	Estimate Std. Error z value Pr(>|z|)
	(Intercept) 3.4366650 1.70167364 2.019579 0.04342703
Arm	wGRS -0.0172165 0.01628026 -1.057508 0.29027975
	Estimate Std. Error z value Pr(>|z|)
	(Intercept) 4.58163459 1.37169580 3.340124 0.0008374087
Elbow	wGRS -0.03658614 0.01311489 -2.789664 0.0052762788
	Estimate Std. Error z value Pr(>|z|)
	(Intercept) 12.40548673 6.30082114 1.968868 0.04896822
Armpit	wGRS -0.07484115 0.05882219 -1.272329 0.20325642
	Estimate Std. Error z value Pr(>|z|)
	(Intercept) 2.74404473 1.47600721 1.8591 0.06301299
Leg	wGRS -0.01499532 0.01414253 -1.0603 0.28900827
	Estimate Std. Error z value Pr(>|z|)
	(Intercept) 4.58149007 1.51009358 3.033911 0.002414053
Knee	wGRS -0.03235206 0.01441414 -2.244466 0.024802423
	Estimate Std. Error z value Pr(>|z|)
	(Intercept) 5.24614143 2.02996574 2.584350 0.009756281
Back	wGRS -0.03018736 0.01932779 -1.561863 0.118320240
	Estimate Std. Error z value Pr(>|z|)
	(Intercept) 4.44145744 2.13926787 2.076158 0.03787937
Chest	wGRS -0.02105487 0.02042186 -1.030996 0.30254251
	Estimate Std. Error z value Pr(>|z|)
	(Intercept) 7.39410956 6.11475874 1.2092234 0.2265770
Trunk	wGRS -0.02754326 0.05813692 -0.4737653 0.6356672
	Estimate Std. Error z value Pr(>|z|)
	(Intercept) 5.37452869 2.56563883 2.094811 0.03618779
Genital Area	wGRS -0.02592148 0.02443718 -1.060739 0.28880845
	Estimate Std. Error z value Pr(>|z|)
	(Intercept) 5.32457325 3.096012 1.7198168 0.08546574
Other	wGRS -0.02134991 0.029525 -0.7231128 0.46961059

## Sheet: GRS-HLA
Effect of GRS-HLA on locations that first had psoriasis.
	Estimate Std. Error z value Pr(>|z|)
	(Intercept) 1.42700300 0.38438664 3.7124157 0.0002052904
Hand	wGRS 0.02174109 0.02929176 0.7422254 0.4579507624
	Estimate Std. Error z value Pr(>|z|)
	(Intercept) 8.3906609 2.8363532 2.958257 0.003093843
Back of Hand	wGRS -0.1843124 0.1760385 -1.047000 0.295099473
	Estimate Std. Error z value Pr(>|z|)
	(Intercept) 6.48365393 2.1497812 3.0159599 0.002561671
Palm	wGRS -0.08297846 0.1477917 -0.5614555 0.574487084
	Estimate Std. Error z value Pr(>|z|)
	(Intercept) 2.19484422 0.52873854 4.1510955 3.308876e-05
Foot	wGRS 0.02630845 0.04060806 0.6478629 5.170737e-01
	Estimate Std. Error z value Pr(>|z|)
	(Intercept) 23.0659699 13.2403315 1.742099 0.0814911
Sole	wGRS -0.8743444 0.5705849 -1.532365 0.1254324
	Estimate Std. Error z value Pr(>|z|)
	(Intercept) 5.3427107 0.96876441 5.514974 3.488312e-08
Toe	wGRS -0.1220191 0.06443246 -1.893752 5.825791e-02
	Estimate Std. Error z value Pr(>|z|)
	(Intercept) 2.661301744 0.58537837 4.5462933 5.459894e-06
Nail	wGRS 0.006946475 0.04418099 0.1572277 8.750654e-01
	Estimate Std. Error z value Pr(>|z|)
	(Intercept) 0.336173987 0.28215260 1.191462 0.2334724
Scalp	wGRS -0.002734127 0.02114789 -0.129286 0.8971313
	Estimate Std. Error z value Pr(>|z|)
	(Intercept) 2.91987954 0.46862767 6.230702 4.643484e-10
Face	wGRS -0.05900384 0.03347855 -1.762437 7.799546e-02
	Estimate Std. Error z value Pr(>|z|)
	(Intercept) 8.6595883 2.1258969 4.073381 0.0000463355
Neck	wGRS -0.2446274 0.1251237 -1.955084 0.0505731221
	Estimate Std. Error z value Pr(>|z|)
	(Intercept) 2.27997315 0.3867991 5.894464 3.758999e-09
Arm	wGRS -0.04873401 0.0280321 -1.738507 8.212151e-02
	Estimate Std. Error z value Pr(>|z|)
	(Intercept) 2.0921345 0.31703435 6.599078 4.137222e-11
Elbow	wGRS -0.1011394 0.02299468 -4.398383 1.090601e-05
	Estimate Std. Error z value Pr(>|z|)
	(Intercept) 5.9967686 1.43756004 4.171491 3.026131e-05
Armpit	wGRS -0.1088732 0.09641375 -1.129229 2.588011e-01
	Estimate Std. Error z value Pr(>|z|)
	(Intercept) 1.85806017 0.3363181 5.524710 3.300304e-08
Leg	wGRS -0.05183848 0.0245239 -2.113794 3.453288e-02
	Estimate Std. Error z value Pr(>|z|)
	(Intercept) 2.26210692 0.34553592 6.546662 5.883725e-11
Knee	wGRS -0.08027789 0.02483178 -3.232869 1.225536e-03
	Estimate Std. Error z value Pr(>|z|)
	(Intercept) 4.0904694 0.49804454 8.213059 2.156230e-16
Back	wGRS -0.1465465 0.03346968 -4.378484 1.195078e-05
	Estimate Std. Error z value Pr(>|z|)
	(Intercept) 3.979279 0.51749931 7.689438 1.477825e-14
Chest	wGRS -0.127939 0.03504088 -3.651136 2.610829e-04
	Estimate Std. Error z value Pr(>|z|)
	(Intercept) 7.5190213 1.56467247 4.805492 1.543713e-06
Trunk	wGRS -0.2094129 0.09542333 -2.194567 2.819466e-02
	Estimate Std. Error z value Pr(>|z|)
	(Intercept) 2.95229386 0.57198315 5.1615050 2.449724e-07
Genital Area	wGRS -0.02176381 0.04203681 -0.5177321 6.046452e-01
	Estimate Std. Error z value Pr(>|z|)
	(Intercept) 2.24751357 0.6748235 3.330520 0.0008668382
Other	wGRS 0.06886745 0.0541074 1.272792 0.2030919599

## Sheet: GRS-noHLA
Effect of GRS-HLA on locations that first had psoriasis.
	Estimate Std. Error z value Pr(>|z|)
	(Intercept) -1.39833143 1.69458277 -0.8251774 0.40927087
Hand	wGRS 0.03422308 0.01874327 1.8258861 0.06786742
	Estimate Std. Error z value Pr(>|z|)
	(Intercept) 17.8221957 11.8892638 1.499016 0.1338695
Back of Hand	wGRS -0.1292799 0.1245984 -1.037573 0.2994690
	Estimate Std. Error z value Pr(>|z|)
	(Intercept) 11.90446757 9.4416260 1.2608493 0.2073631
Palm	wGRS -0.07085276 0.1009423 -0.7019134 0.4827332
	Estimate Std. Error z value Pr(>|z|)
	(Intercept) 3.98373366 2.37098368 1.6802029 0.09291784
Foot	wGRS -0.01596019 0.02586682 -0.6170139 0.53722559
	Estimate Std. Error z value Pr(>|z|)
	(Intercept) 15.05767988 16.498451 0.9126723 0.3614149
Sole	wGRS -0.09273343 0.175025 -0.5298297 0.5962300
	Estimate Std. Error z value Pr(>|z|)
	(Intercept) 6.10186224 4.02792363 1.5148903 0.1298002
Toe	wGRS -0.02650793 0.04375859 -0.6057765 0.5446632
	Estimate Std. Error z value Pr(>|z|)
	(Intercept) 5.15250890 2.62793566 1.960668 0.04991778
Nail	wGRS -0.02628433 0.02857122 -0.919958 0.35759470
	Estimate Std. Error z value Pr(>|z|)
	(Intercept) -0.52716556 1.24460613 -0.4235602 0.6718866
Scalp	wGRS 0.00910312 0.01365321 0.6667385 0.5049392
	Estimate Std. Error z value Pr(>|z|)
	(Intercept) 0.42547484 1.99497206 0.2132736 0.8311136
Face	wGRS 0.01894753 0.02199539 0.8614320 0.3890002
	Estimate Std. Error z value Pr(>|z|)
	(Intercept) 1.55766211 7.69878132 0.2023258 0.8396620
Neck	wGRS 0.03901258 0.08564093 0.4555366 0.6487232
	Estimate Std. Error z value Pr(>|z|)
	(Intercept) 1.76718539 1.67136502 1.05733061 0.2903607
Arm	wGRS -0.00134232 0.01831935 -0.07327331 0.9415886
	Estimate Std. Error z value Pr(>|z|)
	(Intercept) 1.163523553 1.32478307 0.8782748 0.3797946
Elbow	wGRS -0.004291372 0.01451696 -0.2956109 0.7675272
	Estimate Std. Error z value Pr(>|z|)
	(Intercept) 8.79082820 6.11847271 1.4367684 0.1507838
Armpit	wGRS -0.04654547 0.06598621 -0.7053819 0.4805726
	Estimate Std. Error z value Pr(>|z|)
	(Intercept) 0.942117650 1.45148818 0.6490701 0.5162930
Leg	wGRS 0.002666007 0.01592303 0.1674309 0.8670311
	Estimate Std. Error z value Pr(>|z|)
	(Intercept) 1.862608411 1.46660245 1.2700159 0.2040790
Knee	wGRS -0.007157641 0.01605745 -0.4457521 0.6557763
	Estimate Std. Error z value Pr(>|z|)
	(Intercept) -0.11174155 1.9554638 -0.05714325 0.9544311
Back	wGRS 0.02435197 0.0215922 1.12781354 0.2593987
	Estimate Std. Error z value Pr(>|z|)
	(Intercept) -0.3081896 2.07344065 -0.1486368 0.8818402
Chest	wGRS 0.0282028 0.02292742 1.2300904 0.2186632
	Estimate Std. Error z value Pr(>|z|)
	(Intercept) -0.81284263 5.78561530 -0.1404937 0.8882699
Trunk	wGRS 0.05921824 0.06483583 0.9133568 0.3610549
	Estimate Std. Error z value Pr(>|z|)
	(Intercept) 4.85514152 2.53470632 1.9154651 0.05543321
Genital Area	wGRS -0.02390599 0.02758066 -0.8667665 0.38606994
	Estimate Std. Error z value Pr(>|z|)
	(Intercept) 8.18160301 3.13602023 2.608913 0.009083041
Other	wGRS -0.05532513 0.03376519 -1.638526 0.101312111
